# Supplementary material for: Designing information provision to serve as a reminder of altruistic benefits: A case study of the risks of air pollution caused by industrialization
Source: PLoS One. 2020 Jan 16;15(1):e0227024. doi: 10.1371/journal.pone.0227024 (PMC6964856; doi:10.1371/journal.pone.0227024)
Supplement: S1 Data PlosOne — (CSV) [file pone.0227024.s001.csv]

Group	Qpre_FutureGenerations	Qpre_Yourself	Qpost_FutureGenerations	Qpost_Yourself
TG1	3	3	3	3
TG2	4	4	4	4
CG	3	3	3	3
CG	3	3	3	3
TG2	5	5	4	4
TG2	5	4	5	4
TG2	5	4	5	4
TG1	3	2	3	2
TG1	5	4	5	5
TG2	3	3	3	3
CG	4	3	4	3
CG	3	3	3	3
TG2	3	3	3	3
CG	4	3	4	3
TG2	4	4	3	3
CG	5	4	5	4
CG	4	4	2	2
CG	3	3	2	2
TG1	3	3	2	2
TG1	3	1	3	2
CG	5	5	5	4
TG1	5	5	5	5
TG1	2	2	2	2
TG1	5	4	5	4
TG1	4	3	4	3
TG2	3	3	3	3
TG2	3	3	3	3
TG1	5	4	4	4
TG2	3	3	3	3
CG	4	3	3	3
TG2	4	4	3	3
TG1	5	5	4	4
TG1	3	2	4	3
TG2	4	2	4	3
CG	5	4	5	4
CG	1	1	1	1
TG2	4	3	4	3
TG2	4	1	4	2
CG	4	4	3	3
CG	5	4	5	4
TG1	2	2	2	2
TG1	2	2	3	3
CG	3	3	3	3
TG2	2	2	3	3
TG2	3	3	3	3
TG2	5	3	5	3
TG2	4	4	4	4
TG2	4	3	4	3
TG1	4	4	4	4
TG2	5	5	5	5
CG	3	3	3	3
CG	4	3	4	3
TG2	4	3	4	3
TG1	5	5	5	5
CG	4	4	4	4
TG1	5	3	5	3
CG	5	5	5	5
TG2	5	2	3	2
TG1	5	3	5	3
CG	5	5	5	5
TG1	5	5	5	5
CG	3	3	3	3
TG2	4	3	2	2
TG2	4	1	3	2
TG2	5	4	5	4
CG	3	2	5	4
TG1	5	4	5	4
TG1	3	1	3	1
TG2	4	2	4	3
TG2	5	3	5	5
CG	3	2	3	3
TG2	5	5	5	5
CG	5	3	4	3
TG1	5	5	5	5
TG1	5	4	3	2
CG	5	5	5	5
TG1	3	2	3	2
TG2	3	2	3	2
CG	4	3	3	3
TG2	4	3	5	4
TG2	4	2	2	2
CG	3	2	2	2
CG	5	4	5	4
CG	4	4	4	4
CG	1	1	1	1
TG1	5	4	5	4
TG1	3	3	3	3
CG	5	5	4	5
TG1	3	3	3	3
CG	3	1	3	1
CG	4	4	4	4
CG	3	3	3	3
TG1	5	4	4	3
TG2	4	3	4	4
CG	3	3	3	3
TG1	3	1	4	2
CG	4	3	4	3
TG1	3	3	3	3
CG	4	4	3	3
TG2	4	4	4	4
TG2	5	4	5	4
TG1	3	3	3	3
CG	4	4	4	4
TG1	5	5	5	5
CG	5	5	3	3
CG	3	2	3	2
CG	2	3	3	3
TG2	5	4	5	4
TG2	3	3	3	3
CG	2	1	2	1
TG1	4	3	4	3
CG	3	3	3	3
TG1	3	2	3	2
CG	4	2	4	2
CG	4	3	4	3
TG2	4	4	4	4
TG2	5	4	5	4
CG	5	4	5	4
CG	1	1	2	2
TG2	5	4	4	2
TG1	4	4	4	4
CG	4	3	3	3
TG2	4	4	4	4
TG1	4	3	3	3
TG2	3	2	3	3
CG	4	4	3	3
CG	3	3	2	2
TG2	4	3	3	4
CG	2	2	3	2
CG	3	3	3	3
TG1	3	1	3	2
TG2	3	2	3	3
TG1	5	3	5	3
CG	2	2	4	2
TG2	3	3	3	3
CG	5	4	5	4
TG1	3	3	3	3
TG2	3	2	3	3
TG2	4	3	4	3
TG1	5	5	5	5
TG2	4	3	4	3
TG2	4	3	3	3
CG	5	4	5	4
TG2	3	2	3	2
CG	4	3	3	3
TG2	5	4	4	3
TG1	3	3	4	3
CG	1	3	3	3
CG	3	3	3	3
TG2	4	3	4	3
TG1	2	3	2	3
TG2	4	3	4	3
CG	3	1	3	1
TG1	5	2	5	4
CG	3	1	3	1
CG	3	3	3	3
CG	4	4	4	4
CG	4	3	4	3
TG1	3	3	3	3
TG2	5	4	4	4
TG1	1	1	2	2
CG	3	3	3	3
CG	5	4	3	3
CG	3	3	3	3
CG	5	5	4	3
TG2	5	1	5	1
TG1	4	4	4	4
CG	3	2	3	2
CG	4	2	4	3
TG1	4	1	5	1
TG2	4	4	3	3
CG	3	3	3	3
CG	4	5	4	4
CG	4	4	4	4
CG	5	4	5	4
TG2	4	3	3	3
TG2	3	1	3	3
TG2	4	4	3	3
CG	2	2	2	2
TG1	5	4	3	3
CG	3	2	2	2
TG1	3	3	3	3
CG	3	3	3	3
TG2	5	5	5	5
CG	3	1	1	1
CG	4	3	4	3
CG	5	3	5	3
CG	5	1	5	1
TG1	5	4	5	5
TG1	3	3	2	2
TG2	3	3	3	3
CG	3	3	3	3
TG2	3	3	3	3
TG2	3	3	4	3
TG2	4	3	4	3
TG2	4	3	3	3
TG2	3	3	3	3
TG1	4	5	3	3
TG1	5	5	5	5
CG	4	3	4	3
CG	4	3	4	3
TG2	2	2	2	2
TG2	3	3	3	3
TG2	4	4	5	4
TG1	1	1	2	2
TG1	5	5	5	4
CG	3	1	3	1
CG	5	5	5	5
CG	3	1	3	2
TG2	3	3	3	3
TG1	5	4	4	4
CG	3	4	3	4
TG2	4	3	4	3
TG1	3	3	3	3
TG2	3	3	2	3
TG1	3	3	3	3
TG1	4	3	5	4
TG1	4	3	4	3
CG	4	1	3	3
TG2	4	2	4	2
TG2	3	3	3	3
TG2	5	3	4	4
TG2	5	5	5	4
TG2	5	3	5	4
TG2	4	4	3	3
TG2	4	3	4	3
CG	3	3	3	3
TG1	2	1	3	2
CG	3	3	3	3
TG1	3	3	3	3
TG1	4	3	4	4
TG1	5	4	5	4
TG1	4	4	4	3
TG2	5	4	5	5
TG1	4	3	4	3
CG	5	5	5	5
TG2	2	3	3	3
TG2	4	3	4	3
TG2	4	3	3	3
TG1	3	3	4	4
TG2	2	2	2	2
TG1	3	3	3	3
TG2	3	3	3	3
TG2	4	4	4	4
CG	2	2	2	2
TG1	4	3	4	3
TG1	5	5	5	5
TG1	4	4	4	4
TG1	5	1	5	2
TG1	4	3	3	3
CG	3	3	3	3
CG	5	4	5	4
TG1	4	3	3	3
CG	5	4	5	4
TG1	1	1	1	1
TG1	5	5	5	4
TG2	4	3	4	3
TG1	2	3	3	3
TG1	3	3	3	3
CG	3	3	3	3
CG	3	4	3	4
CG	5	4	5	4
CG	4	4	4	4
TG1	3	3	3	3
TG1	4	2	3	3
TG2	5	4	5	4
CG	3	3	3	3
TG2	5	4	5	3
TG2	3	3	5	5
CG	3	3	3	3
CG	3	3	3	3
CG	4	4	4	3
TG2	4	4	5	4
TG2	5	4	3	2
TG2	3	3	3	3
TG2	4	4	3	3
TG1	3	3	3	3
TG1	5	4	5	4
TG1	4	3	4	3
CG	2	2	2	2
TG1	5	5	5	5
TG1	3	3	4	4
CG	4	4	4	4
CG	4	3	4	4
TG2	3	1	1	1
TG1	4	4	4	4
TG2	4	3	3	3
TG1	3	2	4	3
TG1	3	3	3	3
TG1	3	1	3	1
TG1	3	3	3	3
CG	3	3	3	3
TG2	4	4	4	4
TG1	5	5	5	5
CG	4	3	4	3
TG1	4	4	4	4
CG	3	2	4	2
CG	4	2	4	2
TG1	3	2	2	2
CG	5	5	4	5
TG1	4	3	3	3
CG	5	4	5	4
TG1	3	3	3	3
TG1	4	4	4	4
TG1	3	2	3	3
CG	3	3	3	3
TG1	3	3	3	3
TG1	5	4	3	3
CG	4	3	4	3
TG1	4	4	2	2
TG1	3	4	3	4
CG	5	3	3	2
TG2	5	5	5	5
TG1	4	3	4	3
CG	5	4	5	4
TG1	4	3	3	3
TG1	3	2	3	3
CG	5	5	4	4
TG2	3	2	2	2
TG1	3	3	2	2
TG1	3	3	3	3
TG1	3	3	3	3
TG1	5	2	5	2
TG1	1	1	4	4
TG2	1	1	5	1
TG1	4	3	5	3
TG2	3	3	3	3
CG	5	5	5	5
TG1	4	4	4	4
TG2	5	5	5	4
TG2	5	5	5	5
CG	3	3	3	3
TG2	4	3	3	3
TG1	4	3	4	3
CG	5	4	5	4
CG	4	3	4	3
TG1	5	4	5	4
CG	3	3	3	3
TG1	5	3	5	3
TG1	4	4	4	4
TG2	4	4	4	3
TG2	3	3	3	3
TG1	5	4	4	4
TG1	3	3	3	3
TG2	5	5	5	5
TG2	5	5	5	5
CG	5	4	5	4
TG1	3	3	3	3
TG2	4	3	3	3
CG	5	5	5	5
CG	4	3	4	3
TG2	3	2	4	3
TG1	4	4	4	4
TG1	4	3	4	3
TG2	5	4	4	4
CG	3	3	5	3
CG	5	4	5	4
TG2	3	3	3	3
TG1	4	4	4	4
CG	4	3	3	3
TG1	3	2	4	3
CG	3	3	3	3
CG	3	3	3	3
TG1	4	3	3	3
TG2	3	3	3	3
CG	5	5	5	5
CG	4	3	4	3
CG	4	3	4	3
TG1	4	1	4	3
TG2	2	2	2	2
CG	5	5	5	5
CG	4	3	4	3
CG	4	4	5	4
TG1	3	3	3	3
TG2	3	3	3	3
CG	3	3	4	3
CG	4	4	4	4
TG1	5	4	4	4
TG1	5	3	3	3
CG	5	4	4	4
TG1	4	3	4	3
CG	4	3	4	3
TG2	3	3	3	3
TG2	3	2	3	2
CG	5	5	5	5
TG1	4	4	4	4
TG2	1	1	1	1
TG2	4	3	4	3
TG1	3	3	3	3
CG	3	3	3	3
TG2	3	1	3	1
TG1	3	3	2	2
CG	3	3	3	3
TG2	4	2	4	3
TG2	5	3	5	4
CG	4	3	4	3
TG2	5	5	5	4
CG	3	3	3	3
TG1	4	4	4	4
TG1	3	2	3	3
TG2	5	5	5	5
TG1	2	2	2	2
TG2	3	3	3	3
TG1	3	3	3	3
TG2	3	1	3	3
CG	4	4	5	4
TG1	5	4	5	4
TG2	3	1	3	2
TG2	5	4	4	4
TG1	5	3	5	4
TG2	5	4	5	4
TG2	4	3	3	4
TG2	4	3	1	1
TG1	3	3	3	3
TG1	4	4	4	4
CG	4	4	4	4
CG	5	4	5	4
TG2	4	3	4	3
CG	5	5	5	5
TG2	4	3	3	3
CG	3	2	4	2
TG1	5	4	5	4
CG	5	5	3	3
CG	5	4	5	4
CG	3	3	4	4
CG	3	3	3	3
CG	4	4	4	4
CG	3	2	3	2
TG1	3	3	5	5
TG1	5	4	5	4
CG	3	3	3	3
TG1	2	2	3	2
CG	4	3	2	3
TG2	3	1	3	2
CG	3	3	4	3
CG	5	5	5	5
TG1	5	5	5	5
TG1	3	1	4	3
TG2	1	1	1	1
TG2	3	3	3	3
TG1	4	3	4	3
CG	4	4	4	4
TG1	2	1	2	2
TG1	4	3	4	3
CG	3	3	3	3
CG	4	3	4	3
CG	5	5	5	5
TG2	3	1	1	1
TG2	4	3	4	4
TG2	3	3	3	3
CG	4	3	4	3
CG	5	5	5	5
TG1	4	4	4	4
TG1	5	5	5	5
CG	4	2	4	2
TG2	5	4	5	4
TG2	4	3	4	3
TG1	3	3	3	3
TG2	5	4	5	4
TG2	4	4	4	4
TG1	4	3	3	3
TG2	4	3	5	4
TG2	3	1	3	2
TG2	3	3	3	3
TG1	3	2	4	3
CG	3	3	3	3
TG1	5	4	5	4
TG1	3	3	3	3
TG2	4	4	2	1
TG2	3	2	3	2
TG2	3	3	3	3
TG1	4	4	4	4
CG	3	2	2	2
CG	4	3	4	3
TG2	4	3	4	3
TG2	4	3	4	3
TG1	4	3	5	3
TG2	4	4	4	4
CG	3	1	3	2
TG2	5	4	4	4
TG2	5	4	5	4
TG1	3	4	5	3
TG2	4	3	4	4
TG2	4	2	4	2
TG1	3	3	4	4
TG2	4	3	3	3
TG1	4	3	4	3
CG	3	3	3	3
TG2	5	4	4	4
CG	3	3	3	3
CG	4	3	4	3
CG	4	3	4	3
TG1	5	5	5	5
TG1	5	5	5	4
TG1	3	2	3	2
TG2	4	3	3	3
TG1	2	3	4	3
CG	5	4	3	3
TG1	3	2	3	3
CG	3	3	3	2
CG	4	3	4	3
TG1	3	3	3	3
CG	2	1	2	1
TG2	4	3	5	4
CG	2	2	2	2
CG	3	2	4	3
TG2	4	3	4	3
TG1	5	5	5	5
TG1	5	4	5	4
CG	2	1	3	3
TG1	4	2	4	4
CG	4	3	5	4
TG2	4	4	4	4
CG	3	3	4	3
CG	5	4	5	4
TG2	5	3	4	3
CG	4	3	4	3
CG	3	3	4	4
CG	4	3	4	3
TG1	4	3	4	4
TG2	4	2	5	4
CG	3	3	3	3
TG1	3	2	1	2
TG1	3	3	3	3
CG	4	3	4	3
TG1	4	3	4	4
CG	5	4	4	3
TG1	5	3	3	2
CG	2	2	2	2
TG1	4	3	3	3
TG2	3	2	3	3
CG	5	5	5	5
CG	4	4	4	4
CG	5	4	4	4
CG	4	4	4	4
CG	3	3	3	2
TG1	4	3	4	3
TG2	3	3	3	3
TG2	2	2	3	2
TG1	5	5	2	2
TG1	3	3	3	3
CG	1	1	2	3
CG	4	3	4	4
CG	2	2	1	2
TG2	2	2	2	2
CG	4	3	4	4
CG	4	3	4	4
TG1	5	5	5	5
TG1	5	2	5	4
TG1	3	2	3	3
TG2	3	4	3	4
TG2	4	3	3	3
TG2	3	3	3	3
CG	3	3	3	3
TG2	5	4	5	4
TG1	5	5	5	5
TG2	3	3	3	3
CG	3	3	3	3
TG1	1	1	1	1
CG	3	2	2	2
TG1	4	3	5	4
CG	5	3	3	3
TG1	2	2	2	2
TG1	4	4	4	4
TG1	4	3	3	3
TG1	4	3	4	3
TG1	3	2	3	3
TG2	1	1	2	1
CG	4	4	4	4
CG	4	3	3	2
TG1	3	2	3	3
TG1	5	4	5	4
TG2	4	4	3	3
TG2	5	3	5	5
CG	5	5	5	5
TG2	5	3	5	3
CG	5	4	5	4
TG1	4	4	4	4
CG	5	4	4	4
TG1	3	1	3	1
TG2	4	4	2	2
TG1	5	5	4	4
CG	3	3	4	4
CG	5	5	5	5
TG2	1	1	1	1
TG1	3	1	2	1
CG	4	3	4	3
TG2	3	3	3	3
TG2	5	5	3	3
CG	5	4	5	5
CG	3	3	3	3
CG	4	3	4	3
CG	3	3	3	3
CG	5	3	3	4
CG	4	3	4	4
CG	3	3	3	3
CG	5	4	5	4
CG	3	3	3	3
TG2	4	3	4	4
TG1	4	2	4	2
TG2	5	5	5	5
TG1	3	2	4	3
TG2	4	4	2	3
TG2	4	4	3	3
TG1	5	4	3	2
TG2	4	3	2	2
TG2	4	3	4	4
TG1	4	3	4	3
TG1	4	4	4	4
CG	5	4	5	4
TG1	3	3	3	3
TG1	3	4	3	3
TG1	5	4	5	4
TG1	3	2	3	3
TG2	5	4	5	4
TG1	4	3	4	3
CG	3	3	3	5
TG2	3	3	3	3
CG	5	4	5	4
CG	1	1	3	3
TG2	5	4	5	4
CG	5	3	5	3
CG	3	1	3	1
TG1	3	3	3	3
CG	2	1	2	2
TG2	5	1	4	2
CG	3	3	3	4
TG1	4	2	3	2
TG2	4	3	4	3
TG1	4	4	4	4
TG2	3	3	2	2
TG1	5	3	5	3
CG	4	4	4	4
CG	4	3	5	4
CG	1	1	1	1
TG2	5	3	5	3
TG1	4	4	4	4
TG1	4	4	5	4
TG1	4	4	4	4
TG1	3	3	3	3
TG2	3	3	3	3
TG2	4	4	3	3
TG1	4	3	3	3
CG	5	4	5	4
CG	3	3	1	3
TG1	1	1	1	1
TG2	3	3	3	3
TG2	3	3	3	3
CG	2	1	2	2
CG	5	4	5	4
CG	2	1	1	1
TG2	3	2	2	2
CG	4	3	4	3
TG2	4	3	4	3
TG2	3	3	3	3
CG	5	4	4	4
TG2	4	3	4	3
TG2	3	1	3	1
TG1	5	5	5	4
CG	5	5	4	4
TG1	3	3	3	3
TG2	5	4	5	4
CG	2	3	4	3
TG2	1	1	1	1
TG1	1	4	2	4
TG2	4	4	3	4
CG	4	3	4	3
TG2	4	1	3	1
TG2	5	5	5	5
CG	3	2	3	1
TG1	3	3	3	3
TG2	4	4	4	4
TG1	5	5	5	5
CG	3	3	3	3
TG1	4	3	3	3
CG	5	4	5	5
TG1	5	3	5	3
TG1	5	3	5	5
TG1	3	3	1	3
TG2	5	4	5	4
CG	2	2	2	2
TG1	3	2	3	2
TG1	4	3	4	4
TG2	3	1	3	1
TG1	3	2	3	2
CG	3	3	4	3
TG2	4	4	3	3
TG2	4	5	5	4
TG1	5	4	4	3
CG	3	2	4	2
TG2	3	4	4	3
CG	5	4	5	4
TG2	4	3	2	3
TG1	5	4	5	4
TG2	5	3	4	3
TG1	3	3	3	3
TG2	4	3	4	4
TG2	5	3	5	4
CG	3	3	3	3
TG2	3	3	3	3
TG2	3	3	2	3
CG	5	3	3	2
TG1	3	2	3	3
TG2	2	3	4	3
TG1	4	2	4	2
TG1	4	3	3	3
TG2	4	4	4	4
TG2	2	2	2	2
CG	3	3	4	4
TG2	4	4	4	4
TG1	5	4	5	4
CG	4	3	4	3
TG1	4	4	4	4
TG1	2	3	4	3
TG1	5	5	5	5
CG	5	3	5	3
TG1	4	4	4	4
CG	5	5	5	5
TG2	3	3	3	3
TG1	4	4	4	3
CG	4	2	3	1
CG	3	1	3	2
CG	3	3	3	4
TG2	4	4	4	4
TG2	4	4	4	4
TG1	4	4	4	3
TG1	5	4	5	4
TG2	4	4	4	3
TG2	5	5	5	5
TG2	5	4	5	4
CG	4	3	4	4
CG	4	4	4	4
CG	4	3	4	3
TG1	3	3	3	3
CG	3	1	3	1
TG1	2	1	2	1
CG	2	1	2	1
TG1	4	2	4	4
TG1	5	2	5	2
CG	3	2	3	2
TG1	3	3	2	2
TG1	5	4	4	4
TG1	3	3	3	3
CG	3	3	3	3
CG	4	4	5	4
TG1	4	4	3	3
TG1	5	5	5	5
TG2	3	3	2	2
CG	3	5	5	5
TG1	4	3	3	3
TG1	4	1	4	2
CG	1	1	1	1
TG2	4	2	3	2
CG	5	5	5	5
CG	4	3	5	4
TG1	4	3	3	2
CG	3	1	3	1
CG	4	3	4	3
TG1	3	3	3	3
TG2	4	4	4	5
CG	3	1	3	1
CG	4	1	4	2
TG2	4	2	4	2
CG	4	3	4	3
CG	4	3	3	3
CG	5	5	5	5
CG	5	5	5	5
TG1	1	1	2	2
CG	4	2	4	3
TG2	5	5	5	5
TG1	4	4	4	4
CG	3	3	3	3
TG1	3	4	3	3
TG2	2	2	2	2
CG	4	3	4	3
TG1	3	3	3	3
TG1	5	5	5	5
CG	3	3	3	3
TG2	3	3	3	3
TG2	3	2	2	2
TG1	5	4	5	4
TG1	5	4	4	4
TG2	5	4	5	4
TG2	5	5	3	3
TG2	3	3	3	3
TG2	5	3	5	3
TG1	3	1	1	1
TG2	4	3	4	3
TG1	3	3	3	3
TG2	3	3	3	3
TG2	3	2	3	3
TG2	3	3	3	3
CG	4	4	3	4
CG	2	2	2	2
CG	4	3	4	3
TG1	5	3	4	3
TG2	2	2	2	2
TG2	3	3	3	3
CG	4	4	3	3
TG1	4	3	4	4
CG	3	4	3	4
TG2	4	3	3	4
CG	3	2	3	2
TG1	5	4	5	4
TG2	4	4	4	4
CG	5	4	5	4
CG	4	4	4	4
CG	5	5	5	5
TG1	3	2	3	2
CG	5	4	3	3
CG	4	4	4	4
TG1	4	3	4	4
CG	5	5	5	5
CG	2	3	3	3
TG1	5	5	5	5
CG	4	4	4	4
TG1	5	5	4	4
TG1	3	3	3	3
TG2	4	3	4	3
TG1	5	4	3	3
TG1	5	5	5	5
TG2	5	3	4	4
TG1	4	4	3	3
TG1	4	3	4	3
TG2	4	4	4	4
TG1	3	3	3	3
TG1	3	1	3	1
TG2	5	4	5	4
CG	5	5	5	4
TG2	3	1	2	2
TG1	5	3	5	3
CG	3	3	2	2
CG	4	2	3	3
TG1	3	3	3	3
TG1	5	4	5	4
TG1	3	2	3	2
TG2	3	2	3	2
TG1	3	2	3	3
CG	3	3	3	3
TG1	3	1	3	2
CG	4	4	5	5
TG2	5	5	5	5
TG2	3	3	3	3
TG2	3	3	3	3
TG1	4	3	4	3
TG1	5	5	3	3
TG1	5	3	5	3
TG2	3	2	3	2
TG2	3	3	2	2
CG	3	3	3	3
TG2	3	2	3	2
TG2	1	1	1	1
TG1	4	2	4	2
CG	3	3	4	3
CG	5	4	5	4
TG2	2	3	3	3
CG	5	4	5	4
CG	3	1	3	1
TG2	5	5	5	5
CG	5	5	5	5
CG	4	4	1	2
CG	4	4	4	4
TG1	4	4	4	4
TG1	3	2	4	3
TG1	5	3	5	5
CG	5	5	5	5
CG	3	2	3	2
CG	3	3	5	4
TG1	3	3	3	3
CG	3	3	2	2
TG1	4	4	4	4
TG1	3	3	3	3
TG1	4	3	3	3
TG2	1	1	1	1
TG1	3	2	3	2
TG2	4	3	4	3
CG	3	3	3	3
TG1	3	1	3	1
TG1	1	1	1	1
TG2	4	3	5	4
CG	3	3	3	4
TG2	5	5	5	5
TG1	5	4	4	4
TG1	3	3	3	3
CG	4	4	4	3
TG1	4	2	2	2
TG2	4	4	3	4
TG1	4	2	4	3
TG2	3	3	3	3
CG	3	3	3	3
TG2	4	3	4	3
TG1	4	3	5	3
TG2	5	4	5	4
TG1	5	1	5	4
TG1	4	4	5	4
CG	4	3	3	3
TG2	2	1	2	1
CG	4	3	4	3
CG	3	1	3	1
TG2	3	3	3	4
TG2	4	3	4	3
TG1	3	3	3	3
CG	3	1	3	1
TG2	5	5	3	3
CG	3	3	3	3
TG1	3	1	4	2
TG2	5	4	4	4
TG2	4	4	3	3
TG2	3	2	3	3
CG	4	2	4	2
TG1	3	3	4	4
TG2	4	4	5	4
TG2	3	3	3	3
TG2	4	3	2	2
CG	5	5	5	5
TG2	3	3	3	3
TG2	4	3	4	3
TG1	3	2	4	4
CG	5	2	5	4
TG1	3	2	3	3
TG2	4	4	4	4
CG	2	2	2	2
CG	5	4	4	4
TG2	2	1	2	1
TG1	4	4	4	4
TG2	3	3	5	4
TG1	5	4	5	4
CG	4	4	3	3
CG	4	3	4	3
TG1	3	3	3	3
TG1	3	3	3	3
CG	4	1	4	1
TG1	4	3	3	3
CG	3	3	3	3
TG2	3	3	3	3
TG2	1	1	3	3
CG	3	3	3	3
TG1	4	3	4	3
TG1	2	2	3	2
TG2	5	4	5	5
CG	4	4	4	4
TG2	5	5	3	3
TG1	4	2	4	2
TG1	4	3	4	3
TG1	5	5	5	5
TG1	5	4	5	4
CG	4	4	5	5
TG2	4	3	4	3
CG	4	3	3	3
CG	5	5	5	5
TG2	4	4	3	3
TG2	3	1	3	1
TG1	3	3	4	3
TG1	3	3	4	3
TG1	5	5	5	5
CG	2	1	2	2
TG1	3	3	3	3
TG1	3	3	2	3
TG1	5	5	3	4
TG1	5	5	5	5
TG2	3	3	4	4
TG2	5	5	5	5
TG2	3	3	3	3
TG1	3	2	3	2
TG1	2	2	2	2
TG2	5	4	5	4
TG2	3	2	3	2
TG1	5	5	5	5
CG	4	4	4	4
TG1	5	4	5	5
TG1	3	3	3	3
TG2	5	4	3	3
CG	5	4	5	4
CG	4	3	4	2
CG	5	3	5	3
TG2	3	4	4	4
TG1	4	3	4	3
TG1	4	2	4	2
TG1	3	2	2	2
TG1	3	3	4	4
TG2	4	4	4	4
TG1	3	3	2	2
CG	3	3	3	3
TG1	4	3	3	2
TG2	5	3	4	4
TG1	5	4	5	4
TG1	4	4	3	4
CG	4	3	4	3
TG2	5	5	4	3
TG1	1	1	1	1
CG	5	5	5	5
TG2	3	2	3	2
CG	3	3	3	3
TG2	5	3	5	3
TG1	5	4	4	4
TG2	5	3	3	3
TG2	4	4	4	4
CG	4	4	4	4
TG2	3	3	3	3
CG	3	3	3	3
TG1	4	3	4	3
CG	3	3	3	3
CG	5	4	5	4
TG2	4	4	4	4
TG2	4	3	3	2
TG1	4	4	1	1
TG2	1	2	1	1
CG	4	2	2	1
TG1	4	4	3	3
CG	4	1	4	2
TG2	5	3	5	3
CG	4	3	3	3
TG2	3	3	3	3
TG1	3	2	3	2
TG1	5	4	5	4
TG1	3	3	3	3
CG	3	2	3	2
CG	4	2	3	2
TG2	3	3	3	3
TG1	3	3	3	3
TG1	5	4	2	3
TG1	3	2	3	3
CG	4	3	2	2
CG	5	4	5	4
TG1	4	4	4	4
TG2	4	3	4	3
TG2	2	2	2	2
CG	2	1	2	1
TG1	4	4	5	4
TG2	5	5	5	5
TG1	1	1	2	3
CG	1	1	5	4
TG1	4	4	4	3
TG2	5	4	4	4
TG2	4	4	4	4
TG1	5	4	5	4
TG2	5	4	5	4
TG2	4	4	4	4
CG	5	5	5	3
TG2	4	3	4	3
CG	3	3	3	3
CG	4	3	5	4
TG1	5	5	5	5
CG	4	3	3	2
TG1	5	4	3	4
TG1	1	1	4	4
CG	3	3	3	3
TG1	3	3	3	3
TG1	4	5	5	5
TG2	3	3	1	2
TG2	2	1	4	1
CG	4	4	4	3
TG2	4	4	3	3
TG2	4	3	4	3
TG1	3	3	3	3
CG	3	2	2	2
TG1	4	3	4	3
CG	4	3	4	3
TG1	3	3	3	3
TG2	2	1	2	2
TG2	3	3	3	3
TG1	4	1	3	3
TG1	5	4	4	4
CG	4	3	4	3
TG1	4	4	3	3
CG	3	3	4	3
CG	4	3	4	3
CG	5	5	5	5
CG	4	4	4	4
TG1	4	2	4	2
TG1	5	5	5	5
TG1	3	3	4	3
TG1	2	1	2	2
CG	3	3	3	3
TG1	4	3	4	3
TG2	4	3	4	3
TG1	4	4	5	4
TG1	4	3	5	4
TG2	5	3	4	3
TG1	3	3	3	3
TG2	3	3	4	3
TG2	3	3	4	4
CG	4	4	4	4
CG	4	4	3	3
CG	4	3	5	3
CG	4	3	4	3
TG1	4	4	4	4
TG1	4	4	4	4
TG2	4	3	3	3
TG1	5	5	5	5
CG	4	4	5	5
TG1	4	3	4	4
CG	3	3	3	3
CG	5	3	5	3
CG	4	4	4	3
CG	2	1	3	1
CG	4	4	3	3
CG	4	3	4	3
CG	5	5	2	2
TG2	3	3	4	3
CG	5	4	3	4
TG1	4	1	4	3
TG1	2	2	3	3
CG	4	3	4	3
CG	5	4	5	4
TG2	5	5	5	5
CG	4	4	4	4
CG	3	2	3	2
TG2	3	2	4	3
TG2	4	4	4	4
CG	3	1	3	3
TG1	4	3	3	3
CG	5	4	5	4
TG1	4	2	4	2
TG1	5	5	4	4
TG2	4	4	4	3
TG1	5	4	5	4
TG1	5	4	5	4
TG1	5	5	5	5
TG1	4	2	4	4
CG	4	3	4	4
CG	3	3	3	3
TG2	4	4	2	2
TG2	3	3	4	3
TG1	4	3	2	2
TG1	4	3	3	3
CG	1	1	4	4
TG2	4	3	5	4
TG2	5	4	3	3
CG	3	2	1	1
TG2	3	3	3	3
TG2	5	5	5	5
CG	4	4	4	4
TG1	2	2	2	2
TG2	5	4	5	4
CG	4	4	4	4
TG1	4	2	3	2
TG1	5	4	4	4
TG2	3	3	3	4
TG2	3	3	3	3
TG2	4	3	4	3
TG1	4	4	4	4
TG2	3	3	3	3
TG2	3	3	3	3
TG2	5	3	4	4
TG2	5	4	5	4
TG2	4	2	2	2
TG2	4	2	4	4
TG2	3	3	3	3
TG2	4	3	4	4
TG2	3	3	3	3
TG2	5	5	5	5
CG	4	3	4	3
TG2	4	3	4	3
CG	3	3	3	3
TG1	5	5	2	2
TG2	4	3	3	2
TG1	5	3	5	4
TG2	5	4	4	4
CG	3	2	3	3
TG1	4	4	4	4
TG2	4	3	3	3
TG1	5	4	5	4
TG1	5	5	5	5
TG1	4	2	4	2
TG1	5	5	5	4
TG2	3	3	3	3
CG	4	3	4	3
CG	3	3	3	3
CG	3	1	2	3
TG1	4	3	4	3
TG2	4	2	4	3
TG2	5	5	4	3
CG	4	4	3	3
TG2	2	4	1	3
CG	4	2	4	2
CG	3	3	3	3
TG2	5	4	5	4
TG2	3	3	3	3
TG1	2	1	1	1
TG2	4	3	2	2
TG1	3	3	3	3
CG	4	4	4	4
TG2	4	3	4	3
TG1	4	3	5	4
CG	4	3	3	3
TG2	4	3	3	3
CG	5	5	5	5
TG2	4	3	4	3
CG	2	3	3	3
TG2	5	5	5	5
TG2	1	1	1	1
TG2	4	3	4	4
CG	1	1	1	1
TG1	4	3	3	3
TG2	5	4	5	2
CG	2	1	2	1
TG2	2	2	2	2
CG	4	4	4	4
TG2	3	3	3	3
TG2	4	3	4	3
TG2	4	4	4	4
TG2	5	5	5	4
TG2	4	2	4	3
CG	3	3	3	3
TG2	3	3	3	3
CG	4	4	4	4
CG	4	3	4	4
TG2	5	4	4	4
CG	1	1	1	1
TG2	5	3	5	3
TG2	5	5	3	3
TG2	5	3	5	4
TG1	4	3	2	2
CG	3	1	3	1
TG1	5	4	5	4
TG2	4	3	4	3
TG1	3	3	2	2
CG	4	3	3	3
TG2	3	3	3	3
TG2	2	2	2	2
CG	4	3	4	4
CG	3	3	4	4
TG1	5	3	5	3
CG	3	2	3	3
TG2	3	3	4	4
TG1	3	1	3	1
TG2	3	3	3	3
CG	4	3	4	3
TG2	4	4	3	3
CG	5	4	4	3
CG	4	3	4	3
TG2	5	4	4	4
TG1	3	2	3	2
CG	4	3	4	3
TG1	4	3	4	3
TG1	5	4	4	3
TG2	3	3	2	2
TG2	3	2	2	2
TG2	4	4	3	3
TG2	4	4	5	4
TG1	4	3	4	3
CG	4	4	3	3
TG2	5	5	5	3
TG2	3	3	4	3
TG1	4	2	4	3
CG	4	3	4	3
CG	4	4	4	4
TG2	4	3	4	2
CG	4	3	3	3
TG1	5	5	5	5
CG	4	4	5	5
CG	5	4	5	4
TG2	3	2	3	2
TG2	4	3	3	3
CG	3	2	3	2
TG1	5	5	5	5
TG1	4	3	2	2
TG2	4	4	5	3
TG1	5	4	4	4
CG	4	3	4	3
TG2	5	4	4	4
TG1	4	3	4	3
TG1	4	2	4	3
CG	1	1	1	1
TG1	5	5	5	5
TG1	4	3	4	3
TG2	4	4	4	4
TG2	5	5	3	3
TG1	4	3	4	3
TG2	3	3	3	3
TG2	4	3	4	3
TG1	3	1	2	1
TG1	3	3	3	3
TG1	3	3	3	3
TG1	1	1	3	3
TG1	5	5	5	5
TG2	3	1	3	2
CG	5	4	5	4
TG2	3	4	3	3
CG	2	2	3	3
CG	2	2	2	2
TG2	3	2	3	2
CG	5	3	5	5
TG1	5	4	4	4
CG	5	5	4	4
CG	3	3	3	3
CG	4	2	4	2
CG	1	1	1	1
CG	5	5	5	5
TG1	3	3	3	2
TG1	4	4	4	4
CG	3	2	3	3
TG2	3	3	3	3
TG2	2	2	1	2
TG1	5	3	5	3
CG	4	4	4	4
CG	3	3	3	3
TG1	5	3	5	5
TG2	2	2	4	2
TG1	4	4	4	4
CG	4	3	4	3
TG2	5	5	5	5
CG	4	3	3	3
CG	5	3	4	3
TG2	4	4	4	4
TG2	4	3	4	3
TG1	5	3	5	3
CG	3	2	4	3
TG2	4	2	4	2
CG	4	3	4	3
TG2	5	3	2	3
CG	4	4	4	4
TG2	5	4	3	4
CG	3	3	4	3
TG2	5	3	5	5
TG2	5	3	5	3
TG2	5	4	5	5
TG2	5	4	5	4
CG	5	5	3	3
CG	3	3	3	3
TG2	4	3	4	4
TG2	3	3	3	3
CG	2	3	4	3
TG1	5	3	4	3
TG1	1	1	1	1
TG2	4	3	3	3
CG	5	4	4	3
TG1	3	3	3	3
TG1	5	4	5	4
CG	3	2	3	2
TG1	4	4	4	4
TG1	2	2	4	4
TG2	3	1	4	1
TG2	1	1	1	1
TG2	4	3	4	3
TG2	4	2	4	2
TG2	2	2	3	3
TG2	5	4	5	4
CG	5	5	4	4
TG1	4	4	4	4
TG2	4	2	2	2
TG1	2	2	3	3
TG2	5	4	3	3
TG2	5	4	5	4
CG	5	5	5	5
TG1	4	3	4	4
TG1	4	3	3	2
TG1	3	2	4	2
TG1	4	3	4	4
TG1	4	3	4	3
CG	3	3	3	3
TG1	3	3	3	3
TG1	4	3	4	3
TG1	3	3	4	4
TG1	5	5	5	5
TG2	4	2	5	3
TG1	4	3	2	2
TG1	5	4	5	5
TG2	1	1	1	1
TG2	3	3	3	3
CG	3	3	3	3
TG1	3	2	1	2
TG1	4	3	3	2
CG	3	3	3	3
CG	5	5	5	5
TG2	3	3	4	4
CG	3	3	1	3
TG1	4	3	3	3
CG	5	2	5	5
CG	5	5	5	5
CG	5	3	5	3
TG1	4	3	5	4
TG1	4	3	5	4
TG1	3	1	4	3
TG2	3	3	3	3
CG	4	3	4	3
TG2	4	3	5	4
TG1	5	3	5	3
CG	5	5	5	5
TG2	4	4	3	3
CG	4	2	3	4
TG2	4	3	5	3
CG	3	1	3	3
CG	5	4	4	4
TG2	5	4	3	3
CG	3	3	3	3
CG	5	3	5	4
TG1	2	4	2	3
CG	3	3	3	3
TG2	4	3	4	3
CG	5	4	5	5
CG	5	4	5	4
TG2	4	4	4	4
TG2	4	1	4	3
CG	3	2	2	3
TG1	3	4	4	4
CG	3	3	2	2
TG1	5	5	3	3
TG1	3	3	3	3
TG1	5	3	5	3
TG1	5	4	3	3
CG	5	5	5	5
TG1	4	5	5	5
CG	4	3	4	3
TG1	3	3	3	3
CG	1	1	1	1
TG1	1	1	3	3
TG2	4	4	3	3
TG2	3	2	3	2
TG2	5	5	5	5
TG2	4	3	2	2
CG	3	3	4	3
CG	3	2	3	2
TG1	4	3	3	3
CG	3	1	3	2
CG	5	4	5	4
TG2	4	4	3	3
TG1	4	4	4	4
CG	1	1	1	1
TG1	4	2	4	2
CG	4	4	4	4
CG	5	4	5	3
TG2	4	3	3	3
TG2	1	2	1	1
CG	3	3	3	3
TG1	3	2	5	4
TG1	3	3	3	3
TG2	4	3	4	3
TG2	5	5	5	5
TG2	3	2	2	2
TG2	5	5	5	5
CG	3	2	3	2
TG2	4	3	4	3
TG1	2	2	2	2
CG	4	3	4	3
TG2	4	3	4	3
TG2	4	2	3	3
TG1	4	4	4	4
TG2	5	3	5	3
TG1	2	2	2	2
TG1	4	3	4	4
CG	4	4	2	4
CG	5	4	5	4
CG	5	5	5	5
TG1	3	3	3	3
TG2	4	4	5	5
TG2	5	3	5	3
TG2	3	1	3	1
CG	5	4	3	3
TG1	5	4	3	2
TG1	2	3	1	2
TG2	5	4	5	4
TG2	3	3	3	3
TG1	4	2	4	2
CG	5	4	5	5
TG2	5	5	5	5
TG1	4	2	4	3
TG1	3	2	3	2
CG	3	3	4	4
TG2	4	2	5	3
TG2	5	3	2	2
TG1	5	4	4	4
CG	4	3	3	2
TG1	4	4	4	4
TG1	4	3	3	3
TG2	4	2	1	2
TG2	3	3	4	3
TG1	3	3	3	3
TG1	4	4	4	4
TG1	4	3	3	3
CG	5	4	2	2
TG2	4	3	5	4
TG1	3	3	3	3
CG	3	3	3	3
CG	4	3	4	4
TG1	4	4	4	4
TG1	3	3	2	2
TG2	4	3	4	3
TG1	4	3	4	3
TG2	4	3	4	3
TG1	1	1	1	1
CG	5	4	4	3
TG2	5	4	5	4
TG1	5	5	5	4
TG2	5	5	3	3
TG2	4	4	5	5
TG2	3	3	3	3
CG	4	3	3	3
TG1	4	4	5	4
CG	5	5	4	4
CG	4	4	4	4
TG2	4	4	4	4
CG	2	2	2	2
CG	4	3	4	3
TG2	3	3	3	3
CG	4	3	3	2
CG	5	4	5	4
TG1	3	2	3	2
TG2	1	1	1	1
CG	4	3	4	4
TG2	3	3	3	3
CG	3	2	3	2
TG1	4	3	4	3
TG1	4	3	4	3
CG	4	3	4	3
TG2	4	2	4	2
CG	1	1	1	1
TG2	4	2	5	5
CG	4	3	4	4
CG	4	4	4	4
CG	1	1	1	1
TG1	5	4	4	3
TG2	3	3	3	3
CG	4	3	4	3
TG2	5	5	5	5
TG2	4	3	4	3
CG	2	2	3	2
TG2	4	3	3	2
CG	3	3	3	3
TG1	5	5	5	5
CG	3	3	3	3
TG2	3	3	3	3
TG2	3	2	3	3
TG2	4	3	4	3
TG1	3	3	3	3
TG1	5	4	5	5
TG1	1	1	1	1
CG	5	4	4	4
TG1	3	3	3	3
TG1	2	4	3	2
TG1	4	4	3	3
TG1	5	5	4	4
CG	3	3	3	3
TG2	4	4	4	3
CG	3	3	1	2
TG2	4	3	2	2
TG2	5	4	3	3
TG2	3	3	3	3
CG	4	2	4	2
CG	4	3	2	3
TG2	3	3	3	3
TG1	3	3	3	3
CG	3	3	3	3
TG1	4	4	4	4
TG2	3	2	3	2
CG	4	3	4	3
TG1	5	3	4	3
TG1	3	3	3	3
CG	5	4	5	4
TG2	3	3	3	3
CG	5	5	5	5
CG	4	3	4	4
TG1	4	3	5	4
TG2	5	4	5	5
CG	5	3	4	3
TG2	3	4	3	2
TG2	4	1	3	1
TG1	4	4	5	4
CG	3	3	3	3
CG	5	5	5	5
TG1	4	3	4	3
CG	3	2	3	2
TG1	5	4	5	4
TG2	5	4	4	4
TG2	4	2	4	2
TG1	5	4	5	4
TG1	2	2	2	3
CG	5	3	5	4
CG	4	3	4	3
CG	5	5	5	5
TG1	3	3	3	4
TG2	5	4	5	4
CG	4	3	4	4
TG2	3	2	4	2
CG	3	3	3	3
TG1	4	1	4	2
TG2	3	3	3	3
TG2	5	5	5	5
TG2	4	4	4	4
TG2	4	2	3	3
TG2	4	3	3	3
TG2	4	3	4	3
TG2	4	1	3	3
TG2	3	3	3	3
TG2	4	1	2	2
CG	4	3	4	2
CG	4	3	5	4
CG	5	5	5	4
TG2	5	5	5	5
CG	3	2	2	2
TG1	3	3	3	3
TG2	4	3	4	3
CG	3	1	3	2
CG	5	4	5	4
TG1	5	5	5	5
CG	3	3	3	3
TG1	5	5	5	5
TG1	5	4	4	3
TG2	2	3	4	3
TG2	4	4	3	3
CG	5	5	5	5
TG2	3	4	1	1
TG2	4	4	3	3
TG2	5	4	5	5
CG	5	5	5	5
CG	5	5	5	5
TG2	5	4	4	3
CG	4	3	4	3
CG	3	3	3	3
TG1	5	5	5	5
TG2	3	3	3	3
TG2	5	5	5	5
CG	4	3	5	4
TG2	5	4	2	2
CG	4	1	4	3
TG2	3	2	3	2
CG	4	2	4	2
CG	3	2	3	2
TG1	5	5	5	5
TG1	4	3	4	3
TG2	3	2	3	2
CG	3	3	3	3
TG1	3	3	3	3
TG1	4	4	3	3
TG2	5	3	5	4
CG	4	4	3	4
TG1	4	4	4	4
TG2	4	3	3	3
TG2	3	3	3	3
TG2	5	3	5	3
CG	3	3	3	3
TG1	5	3	3	3
CG	2	2	3	3
TG2	3	1	3	1
TG2	4	3	4	3
TG2	3	2	3	2
TG1	4	3	5	4
CG	4	4	4	4
CG	3	3	3	3
TG2	4	3	2	2
TG1	4	3	4	3
TG2	2	2	3	2
TG1	5	5	4	4
TG2	4	3	3	3
CG	4	4	4	4
TG1	3	3	3	3
TG1	5	4	4	3
CG	4	4	4	4
TG2	4	3	4	4
CG	3	3	3	3
TG1	4	3	4	3
TG2	5	4	5	4
TG1	5	4	3	3
CG	5	5	5	5
CG	5	4	5	4
TG2	4	4	3	3
TG1	4	3	5	4
TG1	3	3	3	3
CG	2	2	3	3
TG2	3	3	2	2
TG2	4	3	3	2
TG1	3	3	3	3
TG2	3	3	3	3
CG	3	3	3	3
TG1	3	1	2	1
TG1	5	5	5	4
TG2	4	4	4	4
TG1	2	3	2	2
CG	5	5	5	5
TG1	5	5	5	5
TG1	5	3	5	4
TG2	4	4	4	4
CG	4	4	3	2
CG	5	4	3	3
TG1	5	5	3	4
TG2	4	4	4	4
TG2	3	3	3	3
CG	3	3	3	3
TG2	5	3	4	3
TG2	3	3	3	3
CG	5	4	5	4
TG2	3	2	2	2
TG2	5	4	5	4
TG1	3	3	3	3
TG2	4	4	3	3
CG	5	5	5	5
CG	1	1	1	1
CG	5	4	5	4
TG2	4	4	4	4
TG2	4	4	5	4
TG2	3	2	3	3
CG	5	4	5	4
CG	3	3	4	4
TG1	5	4	4	4
TG1	3	4	4	4
TG2	4	4	2	3
CG	4	4	4	4
CG	3	4	3	3
CG	5	4	5	4
CG	5	4	5	4
TG1	5	5	5	5
TG1	3	2	3	3
TG2	5	5	3	3
TG2	3	2	2	2
CG	5	4	5	4
TG1	5	3	5	4
TG2	4	4	5	5
TG1	4	4	4	4
CG	5	4	4	4
TG1	4	4	4	4
CG	5	5	5	5
CG	5	4	5	4
CG	4	3	4	4
CG	4	2	2	3
CG	4	3	3	3
TG1	4	3	3	3
TG2	3	3	4	3
TG1	5	5	5	5
TG1	2	3	2	3
CG	4	4	4	4
CG	5	5	5	5
TG1	5	5	5	5
TG2	5	5	2	2
CG	3	2	3	3
TG1	4	3	4	3
TG2	5	5	5	5
TG1	4	3	4	3
CG	3	3	3	3
CG	3	2	3	2
TG1	3	3	2	2
TG2	4	4	4	4
TG2	4	4	4	3
CG	5	4	5	4
TG2	4	3	3	3
TG1	3	3	3	3
CG	5	5	5	5
CG	5	3	5	3
TG1	1	1	1	1
CG	5	5	3	3
TG2	5	2	5	3
TG2	3	3	2	3
TG2	5	5	5	4
TG2	5	5	5	5
CG	3	3	4	3
TG2	5	3	5	3
TG1	5	3	5	3
CG	3	4	2	2
CG	3	4	4	4
CG	5	4	5	4
CG	4	4	3	3
CG	4	3	4	2
TG1	4	4	4	4
CG	3	3	3	3
TG1	5	3	5	3
CG	4	4	4	4
CG	5	5	5	5
TG2	4	4	2	2
TG1	5	4	5	4
CG	4	3	4	3
CG	3	3	3	3
TG2	4	4	4	3
TG2	4	3	4	3
CG	5	1	4	1
CG	4	4	4	4
CG	5	5	5	5
TG1	1	1	1	1
TG2	4	2	3	3
TG2	5	5	5	4
TG1	5	4	4	4
TG1	3	1	1	1
TG2	4	3	4	4
TG2	4	3	5	4
TG1	2	4	3	4
CG	4	3	2	2
TG1	3	3	3	3
TG2	4	4	3	3
TG1	4	3	3	2
CG	4	3	4	3
TG2	3	3	3	3
TG2	4	3	4	3
CG	5	4	5	4
CG	5	5	5	5
TG1	4	2	5	2
TG2	5	4	5	4
TG2	3	3	3	3
TG1	5	4	5	4
CG	5	5	3	3
TG1	4	3	3	3
TG1	5	3	5	3
TG1	2	2	1	1
TG1	3	1	3	3
TG1	4	4	4	4
TG1	4	4	4	4
CG	5	3	4	4
TG2	5	5	3	3
TG1	4	4	4	4
TG1	3	3	3	3
CG	2	2	2	2
TG1	2	3	4	4
CG	2	2	2	2
TG2	3	3	2	4
TG1	3	3	3	3
TG2	3	2	3	2
TG2	5	4	3	3
TG1	5	4	5	4
TG1	5	4	2	2
TG2	4	3	3	3
TG1	5	4	4	4
TG1	5	4	5	4
TG1	5	5	5	4
CG	5	4	5	4
CG	5	5	5	4
TG1	4	2	3	2
CG	5	4	5	4
TG2	4	4	3	3
TG1	5	4	2	2
TG2	1	1	1	1
CG	4	4	5	4
CG	1	1	1	1
CG	4	4	4	4
TG1	3	3	3	3
TG1	5	5	5	5
TG2	1	1	1	1
CG	3	3	3	3
TG1	3	2	4	2
TG1	5	5	5	5
CG	5	4	4	3
TG2	4	2	2	2
CG	4	3	3	2
TG1	4	3	2	2
TG2	4	3	5	4
TG2	4	3	3	3
TG2	4	3	2	2
CG	4	3	4	4
TG1	4	2	4	2
CG	4	3	4	3
TG2	3	3	4	4
TG2	5	5	5	5
CG	4	4	3	3
TG2	5	5	5	4
TG1	5	5	5	5
TG2	2	1	3	2
TG1	3	3	3	5
TG2	3	3	4	4
CG	3	3	4	4
TG2	4	4	4	4
CG	3	4	3	3
CG	5	4	5	5
CG	4	4	4	4
CG	4	3	4	3
TG1	4	4	4	4
TG2	3	3	5	4
TG1	5	4	5	5
TG2	5	4	5	5
TG1	5	5	5	5
TG1	4	3	4	3
TG1	4	2	4	3
CG	4	3	4	3
TG1	5	5	5	5
CG	3	3	3	3
TG1	5	5	2	2
TG1	5	5	5	5
TG1	2	2	3	3
CG	4	4	4	4
TG2	4	3	4	3
CG	5	4	5	4
CG	5	5	5	5
CG	4	3	5	5
TG2	4	4	2	3
TG2	5	4	4	4
CG	4	3	5	4
CG	4	4	3	3
TG2	5	5	4	4
TG1	4	3	2	2
TG1	5	4	3	3
TG2	4	3	3	3
TG1	4	3	4	3
TG1	1	1	3	1
TG1	4	3	4	4
TG1	3	3	3	3
TG2	3	2	3	2
TG1	4	3	4	4
CG	4	4	4	4
TG1	4	3	3	2
TG1	2	3	3	3
TG2	4	3	4	3
TG2	4	4	4	4
CG	5	4	5	4
TG1	3	3	2	2
TG2	3	3	3	3
CG	3	3	3	3
TG2	5	4	5	4
CG	5	5	5	5
TG2	5	4	3	3
TG2	4	3	3	3
TG1	4	3	4	4
CG	4	3	4	3
TG2	4	3	4	4
TG2	4	3	5	4
TG1	5	4	5	5
CG	3	3	3	3
TG2	5	5	3	3
CG	3	3	3	3
CG	5	4	1	2
TG1	4	3	4	4
TG1	4	4	4	4
CG	5	3	4	3
TG2	5	4	3	3
CG	3	3	3	3
CG	4	3	2	3
TG2	4	3	5	5
TG2	5	5	5	5
CG	5	5	5	5
CG	3	3	4	2
CG	5	5	5	5
TG1	5	5	5	5
TG2	5	4	5	4
TG2	3	3	3	3
CG	3	3	3	3
TG1	5	3	5	3
CG	5	4	4	4
TG1	5	5	1	2
CG	4	5	3	2
CG	5	3	4	3
CG	4	3	4	3
TG1	5	5	4	4
TG1	3	3	4	3
TG1	4	3	5	4
TG2	5	5	4	4
TG1	4	2	4	2
TG1	4	4	4	4
TG2	4	4	4	4
CG	3	3	3	3
TG1	4	3	4	3
TG2	4	3	4	3
TG1	3	3	3	3
TG2	1	1	1	1
TG2	5	5	5	5
TG1	4	3	5	4
TG2	5	5	5	4
CG	5	4	5	4
TG2	4	3	5	4
TG1	1	1	1	1
CG	5	3	5	4
TG1	3	2	3	2
TG1	5	4	5	5
TG2	4	3	4	3
TG2	4	3	2	2
TG2	4	5	1	3
TG1	4	4	3	4
CG	5	3	5	4
TG1	3	2	2	2
TG2	5	4	5	4
TG1	4	3	4	3
CG	4	3	4	3
CG	4	5	3	2
TG2	4	3	4	3
TG1	5	4	4	4
TG2	5	5	5	5
TG1	2	4	3	4
TG1	3	3	3	3
CG	3	3	4	3
TG1	4	3	3	2
CG	4	3	4	4
TG2	4	2	2	2
TG1	5	4	5	5
CG	5	4	5	4
TG2	4	3	3	3
CG	3	2	3	2
TG1	4	3	4	4
TG1	4	3	4	4
TG1	5	4	3	3
CG	5	4	3	2
TG2	5	5	5	5
TG2	4	4	3	3
TG2	3	3	3	3
TG2	5	4	2	3
TG2	4	3	4	3
TG2	4	3	3	3
TG1	3	3	3	3
TG2	5	4	5	4
TG1	3	3	3	3
TG1	5	2	5	2
CG	3	3	3	3
TG2	5	3	3	3
TG1	4	3	4	3
TG1	4	4	5	4
CG	4	4	5	4
TG1	4	3	4	3
CG	5	5	5	5
TG1	5	5	4	4
CG	5	5	5	5
TG2	5	5	5	5
TG1	5	3	5	4
TG1	5	4	5	4
TG1	4	3	3	4
TG1	5	4	5	5
TG1	4	1	4	2
[truncated: 765 more rows]
